# Supplementary material for: Cholecystocutaneous Fistula
Source: Diagnostics (Basel). 2024 Jun 29;14(13):1386. doi: 10.3390/diagnostics14131386 (PMC11241609; doi:10.3390/diagnostics14131386)
Supplement: Supplementary file 1 [file diagnostics-14-01386-s001.zip]

Archive with 1 entries (1 files):
- diagnostics-3076239-Supplementary file.mp4
